# Supplementary material for: Differential Immune Response to Bioprosthetic Heart Valve Tissues in the α1,3Galactosyltransferase-Knockout Mouse Model
Source: Bioengineering (Basel). 2023 Jul 13;10(7):833. doi: 10.3390/bioengineering10070833 (PMC10376745; doi:10.3390/bioengineering10070833)
Supplement: Supplementary file 1 [file bioengineering-10-00833-s001.zip]

Archive with 1 entries (1 files):
- bioengineering-2450122-supplementary.pdf
